# Supplementary material for: High Mg# of the continental crust explained by calc-alkaline differentiation
Source: Natl Sci Rev. 2022 Dec 7;10(3):nwac258. doi: 10.1093/nsr/nwac258 (PMC9976743; doi:10.1093/nsr/nwac258)
Supplement: nwac258_Supplemental_File [file nwac258_supplemental_file.xlsx]

## Sheet: low pressure
Data source	Starting material (peridotite/basalt/andesite)	Run No.	P (GPa)	T (°C)	fO2	SiO2	TiO2	Al2O3	FeOT	CaO	MgO	MnO	K2O	Na2O	P2O5	H2O	Mg#	Products
Basaltic starting materials
Green and Ringwood, 1968, CMP	high-alumina quartz tholeiite		0.9	1040	n.a.	55.9	0.8	19.4	7.55992	7.8	4.4	0.3	0.8	3.3			0.51163	Cpx+Amp+Opx+Ilm
Holloway and Burnham, 1972, JP	olivine theoliite		0.49	875	NNO	72	0.5	15	2.8	4.1	0.7		1.2	3.4	1.2		0.310345	Ol+Cpx+Amp+Pl+Mag
Holloway and Burnham, 1972, JP	olivine theoliite		0.52	999	NNO	63.8	1.2	18.6	4.3	6.9	0.7		1	2.8	0.7		0.226619	Ol+Cpx+Amp+Mag
Holloway and Burnham, 1972, JP	olivine theoliite		0.506	1051	NNO	52.7	3.2	15.9	9.6	8.4	6.8		0.7	2.7	0.2		0.56044	Ol+Cpx+Mag?
Holloway and Burnham, 1972, JP	olivine theoliite		0.501	1103	NNO	51.2	2.9	14.3	10.8	12.2	5.6		0.5	2.4	0.2		0.482759	Ol+Cpx
Holloway and Burnham, 1972, JP	olivine theoliite		0.78	995	NNO	63	1	19.9	3	6.4	0.2		1	4.7	0.8		0.107143	Ol?+Cpx+Amp+Mag
Holloway and Burnham, 1972, JP	olivine theoliite		0.796	1050	NNO	63.2	1.2	20.3	3	7.4	0.3		0.9	3	0.7		0.152542	Ol?+Cpx+Amp+Mag
Holloway and Burnham, 1972, JP	olivine theoliite		0.74	1098	NNO	49.9	2.6	13.1	11.6	11	9.1		0.5	2.2	0.2		0.585418	Ol?+Cpx
Holloway and Burnham, 1972, JP	olivine theoliite		0.196	1089	NNO	52	2.9	15.5	8.9	10.8	6.3		0.6	2.7	0.3		0.560277	Ol+Cpx+Mag
Rapp, 1991, PR	olivine theoliite		0.8	900	FMQ	69.55	0.57	17.46	5.07	1.55	0.54	b.d.	0.75	4.51			0.160874	Pl+Amp+Opx+Ilm
Rapp, 1991, PR	olivine theoliite		0.8	1000	FMQ	63.43	0.36	19.71	3.69	2.61	0.56	0.15	2.25	7.38			0.214559	Pl+Amp+Opx+Ilm
Rapp, 1991, PR	olivine theoliite		0.8	900	FMQ	68.12	0.28	19.11	4.36	5.37	0.81	n.a.	0.8	4.45			0.250602	Pl+Amp+Mag
Rapp, 1991, PR	olivine theoliite		0.8	1000	FMQ	75.06	0.09	14.37	2.26	3.57	0.52	0.06	0.55	3.5			0.292866	Pl+Amp+Opx+Mag+Qz
Rapp, 1991, PR	olivine theoliite		0.8	1000	FMQ	73.86	0.12	14.04	2.63	3.43	0.48	0.08	0.94	4.1			0.247281	Pl+Amp+Opx+Mag
Rapp, 1991, PR	olivine theoliite		0.8	1050	FMQ	57.95	1.45	17.42	9.51	5.97	2.17	0.24	0.78	4.52			0.291145	Pl+Amp+Cpx+Opx+Ti-Mag
Sisson and Grove, 1993, CMP	aphyric high-alumina basalts		0.2	1050	NNO	48.2	0.65	19.4	8.37	13.2	6.96	0.16	0.12	2.89	0.09		0.599483	Ol+Spl
Sisson and Grove, 1993, CMP	aphyric high-alumina basalts		0.2	1050	NNO	49.4	0.72	19.2	8.28	12.6	6.58	0.15	0.12	2.77	0.06		0.588551	Ol+Spl+Pl+Cpx
Sisson and Grove, 1993, CMP	aphyric high-alumina basalts		0.2	1035	NNO	49	0.72	19.7	8.69	12.1	6.37	0.16	0.11	3.08	0.09		0.568863	Ol+Spl+Pl+Cpx
Sisson and Grove, 1993, CMP	aphyric high-alumina basalts		0.2	1025	NNO	49.1	0.73	19.5	8.77	12.2	6.37	0.17	0.11	2.99	0.09		0.566614	Ol+Spl+Pl+Cpx
Sisson and Grove, 1993, CMP	aphyric high-alumina basalts		0.2	1000	NNO	52.5	0.98	19.2	8.04	9.64	4.99	0.2	0.21	4.15	0.14		0.52767	Ol+Spl+Pl+Cpx
Sisson and Grove, 1993, CMP	aphyric high-alumina basalts		0.2	1012	NNO	51.5	1.19	19.2	8.7	10	4.98	0.19	0.42	3.72	0.14		0.507473	Ol+Pl+Cpx
Sisson and Grove, 1993, CMP	aphyric high-alumina basalts		0.2	1000	NNO	51.8	1.28	19.4	8.62	9.59	4.56	0.17	0.45	3.96	0.18		0.487758	Ol+Pl+Cpx
Sisson and Grove, 1993, CMP	aphyric high-alumina basalts		0.2	1012	NNO	52.9	1.08	19.1	7.9	9.66	4.8	0.17	0.82	3.41	0.13		0.52237	Ol+Pl+Cpx
Sisson and Grove, 1993, CMP	aphyric high-alumina basalts		0.2	1000	NNO	52.7	1.06	19.3	7.75	9.8	4.83	0.14	0.8	3.44	0.16		0.528703	Ol+Pl+Cpx
Sisson and Grove, 1993, CMP	aphyric high-alumina basalts		0.2	965	NNO	59.1	0.54	19.1	5.22	7.45	3.25	0.19	0.88	4	0.31		0.528455	Ol+Pl+Cpx+Spl+Hbl
Sisson and Grove, 1993, CMP	aphyric high-alumina basalts		0.2	1000	<NNO	55.6	0.9	19.6	4.99	8.52	5.23	0.17	0.19	4.63	0.12		0.653568	Ol+Spl+Cpx+Pl
Sisson and Grove, 1993, CMP	aphyric high-alumina basalts		0.2	975	>NNO	54.2	1.29	18.9	7.91	7.87	3.55	0.15	1.11	4.04	0.23		0.446853	Ol+Spl+Cpx+Pl
Sisson and Grove, 1993, CMP	aluminous hornblende gabbro		0.2	1025	NNO	51.7	1.26	19.3	8.27	8.9	4.38	0.18	1.09	4.46	0.42		0.488052	n.a.
Sisson and Grove, 1993, CMP	aluminous hornblende gabbro		0.2	1000	NNO	52	1.3	19.2	8.35	8.67	4.41	0.16	1.07	4.41	0.42		0.487353	n.a.
Sisson and Grove, 1993, CMP	aluminous hornblende gabbro		0.2	985	NNO	51.9	1.3	19.1	8.33	8.8	4.36	0.16	1.05	4.51	0.44		0.485103	n.a.
Sisson and Grove, 1993, CMP	aluminous hornblende gabbro		0.2	970	NNO	52.1	1.27	19.3	8.35	8.77	4.14	0.15	1	4.49	0.42		0.471586	Ol+Hbl+Pl
Sisson and Grove, 1993, CMP	aluminous hornblende gabbro		0.2	965	NNO	53.2	1.1	19.2	7.63	8.58	3.66	0.16	1.23	4.54	0.64		0.463356	Ol+Hbl+Pl+Spl
Sisson and Grove, 1993, CMP	aluminous hornblende gabbro		0.2	950	NNO	56.9	0.82	18.6	6.29	7.23	2.68	0.18	1.48	5.07	0.77		0.434047	Hbl+Pl+Spl+Ap
Sisson and Grove, 1993, CMP	aluminous hornblende gabbro		0.2	925	NNO	60	0.58	18.9	5.27	5.66	1.76	0.19	1.78	5.44	0.37		0.375444	Hbl+Pl+Spl+Ap
Sisson and Grove, 1993, CMP	aphyric high-alumina basalts(98.1%) + NaOH(1.9%)		0.2	985	NNO	54.8	0.62	20.1	6.58	7.63	3.32	0.16	0.94	5.56	0.28		0.475948	Cpx+Hbl+Spl+Ol
Sisson and Grove, 1993, CMP	aphyric high-alumina basalts(98.1%) + NaOH(1.9%)		0.2	965	NNO	56.2	0.34	20.4	5.88	7.18	2.58	0.2	1.02	6.02	0.23		0.441277	Cpx+Hbl+Spl
Sisson and Grove, 1993, CMP	aphyric high-alumina basalts(99.1%) + NaOH(0.9%)		0.2	965	NNO	55.4	0.6	19.9	6.8	7.67	3.64	0.17	1.02	4.64	0.25		0.490713	Ol+Pl+Cpx+Spl+Hbl
Spulber and Rutherford, 1983, JP	basalt	26A	0.0001	1107	MMO	52.3	2.93	12.8	12.96	10.08	5.1	0.19	0.75	2.58	0.36		0.414634	Ol+Pl+Cpx
Spulber and Rutherford, 1983, JP	basalt	19A	0.0001	1076	MMO	52.4	3.64	11.3	15.74	8.58	3.25	0.21	1.19	2.7	0.64		0.270959	Ol+Pl+Cpx+Opx+Ilm
Spulber and Rutherford, 1983, JP	basalt	28A	0.0001	1060	MMO	52.2	4.72	11.2	16.04	8.45	2.86	0.18	1.53	2.64	0.83		0.242968	Ol+Pl+Cpx+Opx+Ilm
Spulber and Rutherford, 1983, JP	basalt	27	0.0001	1036	MMO	58.2	2.65	11	13.55	6.68	1.93	0.15	1.78	2.98	1.14		0.204065	Ol+Pl+Cpx+Opx+Ilm
Spulber and Rutherford, 1983, JP	basalt	44A	0.1	1050	G-CH	52	2.1	14.4	9.8	10.52	6.06	0.16	0.46	2.45	0.27		0.526753	Ol
Spulber and Rutherford, 1983, JP	basalt	53C	0.1	1040	G-CH	52.2	2.15	15.2	9.75	10.6	5.08	0.18	0.48	2.5	0.27		0.483963	Ol
Spulber and Rutherford, 1983, JP	basalt	60C	0.1	1015	G-CH	53.1	2.35	16.4	9.63	8.5	3.69	0.21	0.56	2.75	0.3		0.408186	Ol+Cpx
Spulber and Rutherford, 1983, JP	basalt	11A	0.1	1000	G-CH	55.1	1.99	15.9	9.42	7.38	2.05	0.2	0.71	2.9	0.44		0.281465	Ol+Cpx+Pl+Ilm+Uspl
Spulber and Rutherford, 1983, JP	basalt	14B	0.1	965	G-CH	58.2	1.5	14.9	9.21	7.31	1.82	0.15	0.96	3.5	0.55		0.262374	Ol+Cpx+Pl+Ilm+Uspl
Spulber and Rutherford, 1983, JP	basalt	74B	0.1	955	G-CH	60.8	1.02	14.8	8.83	6.29	1.59	0.15	1.1	3.65	0.64		0.244783	Ol+Cpx+Pl+Ilm+Uspl+Opx
Spulber and Rutherford, 1983, JP	basalt	15A	0.1	950	G-CH	63.1	0.94	14.4	7.1	4.68	1.1	0.1	1.2	3.81	0.62		0.218062	Ol+Cpx+Pl+Ilm+Uspl+Opx
Spulber and Rutherford, 1983, JP	basalt	16B	0.1	950	G-CH	62.4	0.98	14.6	8.1	5.27	1.4	0.11	1.15	3.65	0.62		0.237288	Ol+Cpx+Pl+Ilm+Uspl+Opx
Spulber and Rutherford, 1983, JP	basalt	18A	0.1	925	G-CH	66.6	0.4	13.6	4.57	4.5	0.52	0.09	1.75	3.92	0.21		0.169996	Ol+Cpx+Pl+Ilm+Uspl+Opx
Spulber and Rutherford, 1983, JP	basalt	22	0.1	925	G-CH	66.4	0.57	13.7	4.54	3.45	0.68	0.07	1.97	3.87	0.55		0.212353	Ol+Cpx+Pl+Ilm+Uspl+Opx
Spulber and Rutherford, 1983, JP	basalt	85A	0.1	913	G-CH	70.2	0.21	12.4	3.62	2.23	0.54	0.05	2.3	4.15	0.34		0.211672	Ol+Cpx+Pl+Ilm+Uspl+Opx
Spulber and Rutherford, 1983, JP	basalt	26A	0.25	990	MMO	50.4	2.31	14.4	9.62	9.21	5.13	0.18	0.48	2.58	0.34		0.489763	Ol+Pl+Cpx
Spulber and Rutherford, 1983, JP	basalt	19A	0.25	970	MMO	51.4	2.36	16.5	9.32	8.52	3.61	0.17	0.54	3.17	0.38		0.410798	Ol+Pl+Cpx+Opx+Ilm
Spulber and Rutherford, 1983, JP	basalt	28A	0.25	950	MMO	58.1	1.09	18.9	3.83	6.71	1.64	0.09	0.7	3.45	0.31		0.43527	Ol+Pl+Cpx+Opx+Ilm
Spulber and Rutherford, 1983, JP	basalt	27	0.25	915	MMO	60.5	0.08	16.7	2.76	4.84	0.43	0.05	1.1	3.74	0.31		0.219015	Ol+Pl+Cpx+Opx+Ilm
Spulber and Rutherford, 1983, JP	olivine theoliite	45C	0.1	1075	G-CH	50.4	1.01	16.7	7.98	13.1	7.11	0.17	0.07	2.29	0.12		0.61594	Ol
Spulber and Rutherford, 1983, JP	olivine theoliite	52B	0.1	1040	G-CH	51.9	1.16	16.9	8.21	12.23	4.64	0.18	0.08	2.48	0.13		0.504287	Ol+Pl
Spulber and Rutherford, 1983, JP	olivine theoliite	53B	0.1	1040	G-CH	52.2	1.34	16.7	8.32	11.24	4.59	0.18	0.1	2.46	0.13		0.498251	Ol+Pl
Spulber and Rutherford, 1983, JP	olivine theoliite	60A	0.1	1015	G-CH	52.1	1.65	16.2	9.65	10.12	3.92	0.21	0.11	2.56	0.18		0.422363	Ol+Pl+Cpx
Spulber and Rutherford, 1983, JP	olivine theoliite	66B	0.1	985	G-CH	52.8	1.78	15.7	9.97	8.93	3.76	0.24	0.12	2.66	0.2		0.404349	Ol+Pl+Cpx
Spulber and Rutherford, 1983, JP	olivine theoliite	69A	0.1	975	G-CH	53.3	2.19	15.2	12.23	7.63	2.66	0.24	0.13	2.81	0.22		0.281349	Ol+Pl+Cpx
Spulber and Rutherford, 1983, JP	olivine theoliite	74A	0.1	955	G-CH	65.4	1.21	14.9	6.05	3.85	1.25	0.08	0.3	3.13	0.52		0.271084	Ol+Pl+Cpx+Ilm+Uspl
Spulber and Rutherford, 1983, JP	olivine theoliite	81A	0.1	923	G-CH	67.6	0.75	14.2	4.43	0.84	0.84	0.06	0.41	3.41	0.43		0.25446	Ol+Pl+Cpx+Ilm+Uspl
Spulber and Rutherford, 1983, JP	olivine theoliite	67C	0.2	990	G-CH	49.1	1.08	18.5	9.29	12.4	5.41	0.2	0.07	2.31	0.12		0.511772	Ol+Pl+Cpx
Spulber and Rutherford, 1983, JP	olivine theoliite	71B	0.2	975	G-CH	51.6	1.58	17.7	9.21	8.91	3.6	0.18	0.11	2.72	0.2		0.413002	Ol+Pl+Cpx
Spulber and Rutherford, 1983, JP	olivine theoliite	80A	0.2	950	G-CH	54.5	1.99	18.2	6.65	7.38	2.12	0.19	0.15	3.01	0.25		0.364609	Ol+Pl+Cpx
Spulber and Rutherford, 1983, JP	olivine theoliite	75A	0.2	935	G-CH	58.3	0.91	16.5	6.05	6.42	0.87	0.17	0.28	3.21	0.27		0.20562	Ol+Pl+Cpx+Ilm+Uspl
Beard and Lofgren, 1991, JP	tholeiitic basalt	38	0.1	900	>NNO+1	75.12	0.41	13.83	2.15	3.71	0.56	0.04	1.14	3.04	na	1.74	0.319189	Pl+Cpx+Opx+Mag+Ilm
Beard and Lofgren, 1991, JP	tholeiitic basalt	120	0.1	925	>NNO+1	73.46	0.59	13.74	3.13	3.13	0.9	0.13	1.18	2.94	0.15	3.38	0.341053	Pl+Cpx+Opx+Mag
Beard and Lofgren, 1991, JP	tholeiitic basalt	67	0.1	950	>NNO+1	71.53	0.76	13.48	3.31	4.5	1.4	0.18	1.18	2.81	na	4.43	0.432247	Pl+Cpx+Opx+Mag
Beard and Lofgren, 1991, JP	tholeiitic basalt	60	0.1	1000	>NNO+1	61.91	1.42	15.74	7.67	6.65	2.7	0.33	0.77	2.82	na	4.93	0.387869	Pl+Cpx+Opx+Mag
Beard and Lofgren, 1991, JP	tholeiitic basalt	192	0.1	900	>NNO+1	68.67	0.96	16.99	3.22	4.15	0.84	0.15	0.89	3.63	0.5	7.64	0.319527	Pl+Cpx+Opx+Mag
Beard and Lofgren, 1991, JP	tholeiitic basalt	96	0.1	950	>NNO+1	63.43	1.18	18.43	4.96	5	1.81	0.22	0.68	3.72	0.64	5.73	0.396447	Pl+Cpx+Opx+Mag
Beard and Lofgren, 1991, JP	tholeiitic basalt	113	0.3	900	>NNO+1	73.63	0.46	14.23	2.93	3.66	0.7	0.09	1.17	2.97	0.16	4.19	0.300716	Pl+Cpx+Opx+Mag+Ilm
Beard and Lofgren, 1991, JP	tholeiitic basalt	158	0.3	1000	>NNO+1	60.87	1.53	14.1	9.6	6.37	3.09	0.37	0.88	2.41	0.96	6.31	0.366838	Pl+Cpx+Opx+Mag
Beard and Lofgren, 1991, JP	tholeiitic basalt	150	0.3	850	>NNO+1	74.75	0.38	15.59	1.87	3.67	0.38	0.22	0.52	2.43	0.14	10.03	0.267815	Pl+Cpx+Amp+Mag+Ilm
Beard and Lofgren, 1991, JP	tholeiitic basalt	145	0.3	875	>NNO+1	71.11	0.4	16.71	2.48	4.2	1.09	0.24	0.52	3.05	0.18	7.61	0.441693	Pl+Cpx+Amp+Mag+Ilm
Beard and Lofgren, 1991, JP	tholeiitic basalt	144	0.3	900	>NNO+1	70.59	0.42	17.21	2.24	4.43	1.11	0.21	0.53	2.83	0.42	9.05	0.471449	Pl+Cpx+Amp+Mag+Ilm
Beard and Lofgren, 1991, JP	tholeiitic basalt	164	0.3	950	>NNO+1	63.32	0.8	20.68	3.22	6.94	0.88	0.27	0.43	2.88	0.57	9.04	0.329725	Pl+Cpx+Amp+Mag
Beard and Lofgren, 1991, JP	tholeiitic basalt	222	0.69	1000	>NNO+1	66.28	1.13	16.94	5.25	5.13	0.56	0.13	1.15	2.81	0.73	8.79	0.161074	Pl+Cpx+Opx+Mag+Ilm
Beard and Lofgren, 1991, JP	tholeiitic basalt	47	0.1	900	>NNO+1	73.47	0.22	15.11	1.7	2.87	0.39	0.14	2.52	3.56	na	3.16	0.292256	Pl+Cpx+Amp+Mag+Ilm
Beard and Lofgren, 1991, JP	tholeiitic basalt	74	0.1	925	>NNO+1	71.4	0.59	16.5	2.16	3.1	0.82	0.08	2.28	3.07	na	4.64	0.405941	Pl+Cpx+Opx+Mag+Ilm
Beard and Lofgren, 1991, JP	tholeiitic basalt	70	0.1	950	>NNO+1	71.11	0.77	15.88	2.55	2.64	0.95	0.05	2.2	3.83	na	3.61	0.401408	Pl+Cpx+Mag+Ilm
Beard and Lofgren, 1991, JP	tholeiitic basalt	52	0.1	1000	>NNO+1	64.19	1.28	16.46	5.56	3.99	2.13	0.22	1.27	4.88	na	1.33	0.408133	Pl+Cpx+Opx+Mag
Beard and Lofgren, 1991, JP	tholeiitic basalt	258	0.1	900	>NNO+1	74.94	0.13	14.83	1	3.07	0.32	O.11	2.11	3.49	0.01	6.05	0.365482	Pl+Cpx+Opx+Mag+Ilm
Beard and Lofgren, 1991, JP	tholeiitic basalt	188	0.1	950	>NNO+1	66.6	0.93	18.25	3.36	2.93	0.58	0.13	1.61	5.06	0.55	3.38	0.237057	Pl+Cpx+Opx+Mag
Beard and Lofgren, 1991, JP	tholeiitic basalt	93	0.1	1000	>NNO+1	64.93	1.16	19.85	3.08	3.71	0.79	0.17	1.26	4.5	0.48	5.76	0.31586	Pl+Cpx+Mag
Beard and Lofgren, 1991, JP	tholeiitic basalt	126	0.3	900	>NNO+1	73.23	0.49	15.15	2.07	2.11	0.47	0.08	2.56	3.77	0.08	5.99	0.290123	Pl+Cpx+Opx+Mag+Ilm
Beard and Lofgren, 1991, JP	tholeiitic basalt	168	0.3	850	>NNO+1	72.68	0.31	17.05	1.52	2.91	0.12	0.1	1.56	3.59	0.19	11.08	0.124424	Pl+Cpx+Amp+Mag+Ilm
Beard and Lofgren, 1991, JP	tholeiitic basalt	141	0.3	900	>NNO+1	70.02	0.48	18.24	1.89	3.74	0.31	0.16	1.02	3.91	0.25	11.61	0.227941	Pl+Cpx+Amp+Mag+Ilm
Beard and Lofgren, 1991, JP	tholeiitic basalt	174	0.3	950	>NNO+1	64.03	0.81	21.22	2.49	5.89	0.33	0.3	0.73	3.88	0.39	8.17	0.192607	Pl+Cpx+Amp+Mag
Beard and Lofgren, 1991, JP	tholeiitic basalt	215	0.69	850	>NNO+1	74.74	0.12	14.66	1.96	2.42	0.38	0.08	2.49	3.1	0.09	3.48	0.258699	Pl+Amp+Mag+Ilm
Beard and Lofgren, 1991, JP	tholeiitic basalt	208	0.69	900	>NNO+1	73.03	0.41	15.58	2.3	3.2	0.72	0.07	1.98	2.58	0.11	8.09	0.3604	Pl+Cpx+Opx+Amp+Mag+Ilm
Beard and Lofgren, 1991, JP	tholeiitic basalt	202	0.69	950	>NNO+1	70.4	0.64	17.34	2.18	2.67	0.3	0.09	2.33	3.63	0.37	5.21	0.198529	Pl+Cpx+Opx+Mag+Ilm
Beard and Lofgren, 1991, JP	tholeiitic basalt	227	0.69	800	>NNO+1	71.51	0.25	18.17	1.22	4.21	0.07	0.02	1	3.52	0.06	10.43	0.0936107	Pl+Amp+Mag+Ilm
Beard and Lofgren, 1991, JP	tholeiitic basalt	214	0.69	850	>NNO+1	69.15	0.2	20.22	0.8	5.37	0.01	0.08	0.7	3.52	0.13	9.73	0.0220049	Pl+Cpx+Amp+Mag+Ilm
Beard and Lofgren, 1991, JP	tholeiitic basalt	204	0.69	900	>NNO+1	65.61	0.51	21.91	1.21	6.82	0.06	0.14	0.48	2.94	0.3	11.91	0.0819423	Cpx+Amp+Mag+Ilm
Beard and Lofgren, 1991, JP	tholeiitic basalt	198	0.69	950	>NNO+1	63.71	0.61	22.16	1.76	6.75	0.19	0.12	0.6	3.61	0.37	10.47	0.162702	Cpx+Amp+Mag
Andesitic starting materials
Alonso-Perez, 2008, CMP	andesite	RP66	0.8	1000	FMQ~NNO	52.6	0.86	17.2	8.23	7.25	2.78	0.38	1.32	2.55		5.5	0.378117	n.a.
Alonso-Perez, 2008, CMP	andesite	RP32	0.8	950	FMQ~NNO	54	0.84	16.1	6.2	6.26	2.03	0.26	1.47	2.92		7.6	0.370814	Amp
Alonso-Perez, 2008, CMP	andesite	RP22	0.8	900	FMQ~NNO	59.4	0.46	16.3	3.62	5.37	1	0.16	1.62	2.3		11.7	0.332103	Grt+Amp+Pl+Ilm
Alonso-Perez, 2008, CMP	andesite	RP25	0.8	850	FMQ~NNO	59.7	0.4	16	4.37	5.23	0.75	0.22	1.84	2.36		12.3	0.236014	Grt+Amp+Pl+Ilm
Alonso-Perez, 2008, CMP	andesite	RP33	0.8	800	FMQ~NNO	67.6	0.14	13.6	2.18	2.66	0.37	0.1	2.37	2.64		15.3	0.234013	Grt+Amp+Pl+Ilm
Alonso-Perez, 2008, CMP	andesite	RP18	0.8	950	FMQ~NNO	55.7	0.68	16.6	6	5.8	1.57	0.3	1.51	2.55		7.6	0.32019	Grt+Amp+Pl+Ilm
Alonso-Perez, 2008, CMP	andesite	RP10	0.8	900	FMQ~NNO	57.9	0.43	15.9	4.91	4.71	0.79	0.21	1.8	2.46		9.8	0.224574	Grt+Amp+Pl+Ilm
Alonso-Perez, 2008, CMP	andesite	RP34	0.8	850	FMQ~NNO	62.6	0.26	16.3	3.62	4.2	0.51	0.15	2.63	2.72		10.6	0.202292	Grt+Amp+Pl+Ilm
Alonso-Perez, 2008, CMP	andesite	RP13	0.8	800	FMQ~NNO	63.4	0.12	13.8	1.86	2.5	0.27	0.13	2.43	2.16		13	0.207161	Amp+Pl+Ilm
Alonso-Perez, 2008, CMP	andesite	RP36	0.8	800	FMQ~NNO	69.7	0.12	13.1	1.75	1.88	0.17	0.12	3.62	1.94		12.2	0.148833	Amp+Pl+Ilm
Alonso-Perez, 2008, CMP	andesite	RP67	0.8	1000	FMQ~NNO	53.5	0.79	16.4	7.19	7.08	2.86	0.33	1.45	2.46		4	0.417248	Spl+Mag
Alonso-Perez, 2008, CMP	andesite	RP14	0.8	950	FMQ~NNO	54.7	0.57	16.41	5.88	5.08	1.25	0.25	1.82	2.46		7.6	0.276753	Amp+Pl+Spl
Alonso-Perez, 2008, CMP	andesite	RP15	0.8	900	FMQ~NNO	58.6	0.4	16.3	4.45	4.64	0.9	0.2	1.81	2.44		9.5	0.266886	Amp+Pl+Spl+ilm
Alonso-Perez, 2008, CMP	andesite	RP40	0.8	850	FMQ~NNO	62.5	0.23	14.7	3.35	3.56	0.42	0.16	2.12	2.84		10	0.184121	Amp+Pl+Ilm
Beard and Lofgren, 1991, JP	low-K calc-alcaline andesite	39	0.1	900	>NNO+1	77.01	0.23	12.31	2.18	2.42	0.51	0.05	1.92	3.15	0.05	1.9	0.29632	Pl+Cpx+Opx+Mag+Ilm
Beard and Lofgren, 1991, JP	low-K calc-alcaline andesite	75	0.1	925	>NNO+1	73.38	0.57	15.02	2.71	3.31	0.5	0.02	1.58	2.91	na	4.03	0.249307	Pl+Cpx+Opx+Mag+Ilm
Beard and Lofgren, 1991, JP	low-K calc-alcaline andesite	68	0.1	950	>NNO+1	72.61	0.61	14.55	3.29	3.59	0.7	0.07	1.47	3.12	na	2.48	0.276923	Pl+Cpx+Opx+Mag+Ilm
Beard and Lofgren, 1991, JP	low-K calc-alcaline andesite	51	0.1	1000	>NNO+1	65.34	0.85	15.89	6.32	5.44	1.79	0.07	0.96	3.35	na	2.01	0.337665	Pl+Cpx+Opx+Mag
Beard and Lofgren, 1991, JP	low-K calc-alcaline andesite	259	0.1	900	>NNO+1	79.84	0.14	11.89	1.05	1.69	0.42	0.03	2.02	2.85	0.07	5.42	0.418605	Pl+Amp+Mag+Ilm
Beard and Lofgren, 1991, JP	low-K calc-alcaline andesite	194	0.1	950	>NNO+1	68.23	0.63	16.47	4.24	4.05	1.3	0.08	1.07	3.74	0.19	5.24	0.355623	Pl+Cpx+Opx+Mag
Beard and Lofgren, 1991, JP	low-K calc-alcaline andesite	94	0.1	1000	>NNO+1	65.01	0.72	17.12	5.51	5.01	2.04	0.17	0.97	3.25	0.2	5.33	0.399913	Pl+Cpx+Opx+Mag
Beard and Lofgren, 1991, JP	low-K calc-alcaline andesite	123	0.3	900	>NNO+1	76.16	0.4	13.03	2.29	2.67	0.6	0.08	1.66	3.01	0.08	5.2	0.320475	Pl+Cpx+Opx+Mag
Beard and Lofgren, 1991, JP	low-K calc-alcaline andesite	118	0.3	950	>NNO+1	72.55	0.74	14.54	3.44	3.13	0.69	0.05	1.48	3.13	0.25	3.41	0.265271	Pl+Cpx+Opx+Mag
Beard and Lofgren, 1991, JP	low-K calc-alcaline andesite	155	0.3	1000	>NNO+1	69.09	0.9	15.95	4.55	3.71	0.51	0.08	1.52	3.46	0.25	4.31	0.167886	Pl+Cpx+Opx+Mag
Beard and Lofgren, 1991, JP	low-K calc-alcaline andesite	149	0.3	850	>NNO+1	74.37	0.36	16.15	1.76	3.25	0.25	0.09	1.01	2.7	0.09	9.89	0.20362	Pl+Cpx+Amp+Mag
Beard and Lofgren, 1991, JP	low-K calc-alcaline andesite	148	0.3	875	>NNO+1	71.85	0.38	16.95	1.95	3.99	0.56	0.15	0.89	3.1	0.18	7.92	0.340771	Pl+Cpx+Amp+Mag
Beard and Lofgren, 1991, JP	low-K calc-alcaline andesite	140	0.3	900	>NNO+1	70.89	0.36	17.66	1.88	4.47	0.48	0.08	0.85	3.13	0.22	9.22	0.314869	Pl+Cpx+Amp+Mag
Beard and Lofgren, 1991, JP	low-K calc-alcaline andesite	159	0.3	950	>NNO+1	64	0.43	21.19	3.01	6.28	0.76	0.11	0.64	3.58	0.19	6.71	0.312471	Cpx+Amp+Mag
Beard and Lofgren, 1991, JP	low-K calc-alcaline andesite	224	0.69	1000	>NNO+1	69.11	0.93	16.33	4.2	3.8	0.5	0.04	1.48	3.36	0.24	4.37	0.176471	Pl+Cpx+Opx+Ilm
Beard and Lofgren, 1991, JP	low-K calc-alcaline andesite	228	0.69	800	>NNO+1	71.73	0.2	18.16	1.16	5.01	0.1	0.07	0.67	2.82	0.09	11.9	0.134328	Pl+Amp+Ilm
Beard and Lofgren, 1991, JP	andesite	37	0.1	900	>NNO+1	78.7	0.47	12.19	1.77	1.74	0.94	0.04	0.21	3.94	na	1.2	0.488735	Pl+Cpx+Opx+Mag+Ilm
Beard and Lofgren, 1991, JP	andesite	131	0.1	925	>NNO+1	74.86	0.63	14.23	2.65	1.98	0.59	0.09	0.21	4.71	0.09	1.02	0.286099	Pl+Cpx+Opx+Mag+Ilm
Beard and Lofgren, 1991, JP	andesite	137	0.1	950	>NNO+1	71.75	0.85	14.77	3.42	2.49	0.9	0.11	0.18	5.3	0.21	1.56	0.321429	Pl+Cpx+Opx+Mag+Ilm
Beard and Lofgren, 1991, JP	andesite	57	0.1	1000	>NNO+1	64.98	1.69	14.33	7.74	4.41	1.94	0.26	0.15	4.49	na	2.29	0.310897	Pl+Cpx+Opx+Mag
Beard and Lofgren, 1991, JP	andesite	257	0.1	900	>NNO+1	77.92	0.29	14.26	1.27	1.85	0.41	0.08	0.23	3.68	0.04	7.56	0.36753	Pl+Amp+Mag+Ilm
Beard and Lofgren, 1991, JP	andesite	191	0.1	950	>NNO+1	67.86	1.18	16.06	4.89	2.86	1.35	0.1	0.14	5.1	0.47	3.5	0.331967	Pl+Cpx+Opx+Mag
Beard and Lofgren, 1991, JP	andesite	273	0.1	1000	>NNO+1	58.4	1.45	16.98	7.68	6.72	3.8	0.12	0.07	4.52	0.3	2.51	0.471074	Mag
Beard and Lofgren, 1991, JP	andesite	112	0.3	900	>NNO+1	75.8	0.47	13.91	2.69	1.89	0.54	0.1	0.23	4.3	0.07	1.96	0.265429	Pl+Cpx+Opx+Mag+Ilm
Beard and Lofgren, 1991, JP	andesite	116	0.3	950	>NNO+1	72.62	0.69	15.08	3.17	2.49	0.69	0.11	0.22	4.75	0.2	2.83	0.281505	Pl+Cpx+Opx+Mag+Ilm
Beard and Lofgren, 1991, JP	andesite	154	0.3	1000	>NNO+1	64.78	1.42	15.62	6.79	3.89	1.71	0.13	0.15	4.91	0.61	3.04	0.311917	Pl+Cpx+Opx+Mag+Ilm
Beard and Lofgren, 1991, JP	andesite	153	0.3	850	>NNO+1	74.13	0.43	17.06	1.68	2.38	0.24	0.1	0.12	3.77	0.13	7.85	0.204545	Pl+Amp+Mag+Ilm
Beard and Lofgren, 1991, JP	andesite	147	0.3	875	>NNO+1	70.16	0.42	18.77	1.72	3.55	0.28	0.11	0.1	4.71	0.21	6.22	0.226619	Pl+Amp+Mag+Ilm
Beard and Lofgren, 1991, JP	andesite	143	0.3	900	>NNO+1	68.13	0.44	19.16	2.2	4.61	0.53	0.14	0.12	4.35	0.27	7.21	0.302473	Pl+Cpx+Amp+Mag+Ilm
Beard and Lofgren, 1991, JP	andesite	166	0.3	950	>NNO+1	66	0.97	19.7	2.66	4.7	0.45	0.13	0.1	4.88	0.41	5.3	0.233429	Cpx+Amp+Mag
Beard and Lofgren, 1991, JP	andesite	201	0.69	950	>NNO+1	71.94	0.68	15.89	3.36	2.62	0.43	0.07	0.23	4.51	0.3	5.26	0.187228	Pl+Cpx+Opx+Mag+Ilm
Beard and Lofgren, 1991, JP	andesite	223	0.69	1000	>NNO+1	67.88	0.92	16.17	5.57	2.96	0.85	0.08	0.19	4.76	0.61	5.85	0.215493	Pl+Cpx+Opx+Mag+Ilm
Beard and Lofgren, 1991, JP	andesite	232	0.69	800	>NNO+1	70.06	0.18	19.8	0.81	3.74	0.4	0.06	0.09	5.11	0.08	10.74	0.470588	Pl+Amp+Mag+Ilm
Beard and Lofgren, 1991, JP	andesite	212	0.69	850	>NNO+1	69.35	0.26	20.11	0.93	4.07	0.8	0.04	0.1	4.88	0.16	9.01	0.607595	Amp+Mag+Ilm
Beard and Lofgren, 1991, JP	andesite	205	0.69	900	>NNO+1	68.1	0.51	19.86	1.54	4.89	0.11	0.08	0.07	4.45	0.39	9.87	0.113924	Amp+Mag+Ilm
Beard and Lofgren, 1991, JP	andesite	48	0.1	900	>NNO+1	79.23	0.38	11.61	1.9	2.05	0.61	0.04	1.09	3.1	na	2.37	0.366244	Pl+Cpx+Opx+Qz+Mag+Ilm
Beard and Lofgren, 1991, JP	andesite	77	0.1	925	>NNO+1	73.29	0.66	13.14	3.07	4.05	1.49	0.1	0.88	3.32	na	3.22	0.466273	Pl+Cpx+Opx+Mag+Ilm
Beard and Lofgren, 1991, JP	andesite	73	0.1	950	>NNO+1	73.32	0.77	13.78	3.28	3.15	1.14	0.16	0.91	3.5	na	4.21	0.384846	Pl+Cpx+Opx+Mag+Ilm
Beard and Lofgren, 1991, JP	andesite	50	0.1	1000	>NNO+1	64.34	11.6	15.96	6.15	5.64	1.76	0.2	0.5	3.85	na	2.92	0.339987	Pl+Cpx+Opx+Mag+Ilm
Beard and Lofgren, 1991, JP	andesite	256	0.1	900	>NNO+1	79.72	0.32	12.81	1.01	1.98	0.5	0.08	1.43	2.12	0.04	8.6	0.471204	Pl+Amp+Qz+Mag+Ilm
Beard and Lofgren, 1991, JP	andesite	193	0.1	950	>NNO+1	67.82	1.25	16.24	3.89	4.01	1.11	0.15	0.6	4.39	0.55	5.3	0.339334	Pl+Cpx+Opx+Mag+Ilm
Beard and Lofgren, 1991, JP	andesite	274	0.1	1000	>NNO+1	63.46	1.72	18.41	5.16	5.02	1.08	0.04	0.44	4.28	0.39	4.9	0.273649	Pl+Cpx+Mag
Beard and Lofgren, 1991, JP	andesite	114	0.3	900	>NNO+1	76.56	0.43	13.11	2.39	2.72	0.49	0.08	0.92	3.21	0.07	4.94	0.26956	Pl+Cpx+Opx+Mag+Ilm
Beard and Lofgren, 1991, JP	andesite	115	0.3	950	>NNO+1	73.07	0.67	13.92	3.59	3.4	0.83	0.1	0.85	3.43	0.15	2.97	0.293863	Pl+Cpx+Opx+Mag+Ilm
Beard and Lofgren, 1991, JP	andesite	157	0.3	1000	>NNO+1	62.85	1.56	15.54	7.91	5.61	2.08	0.16	0.58	3.15	0.58	3.75	0.321263	Pl+Cpx+Opx+Mag+Ilm
Beard and Lofgren, 1991, JP	andesite	152	0.3	850	>NNO+1	74.29	0.35	16.2	1.89	3.52	0.43	0.1	0.54	2.57	0.12	9.55	0.290541	Pl+Cpx+Amp+Mag+Ilm
Beard and Lofgren, 1991, JP	andesite	146	0.3	875	>NNO+1	71.63	0.37	17.26	1.87	4.07	0.49	0.15	0.43	3.54	0.21	7.84	0.320494	Pl+Cpx+Amp+Mag+Ilm
Beard and Lofgren, 1991, JP	andesite	142	0.3	900	>NNO+1	71.07	0.34	17.77	1.85	4.33	0.47	0.1	0.38	3.43	0.25	8.7	0.313798	Pl+Cpx+Amp+Mag+Ilm
Beard and Lofgren, 1991, JP	andesite	173	0.3	950	>NNO+1	63.84	1.12	19.15	4.34	6.01	1.39	0.18	0.34	3.24	0.39	8.76	0.365683	Pl+Cpx+Amp+Mag
Beard and Lofgren, 1991, JP	andesite	218	0.69	850	>NNO+1	75.64	0.16	14.49	2.1	2.7	0.24	0.06	1.76	2.83	na	5.73	0.170616	Pl+Amp+Qz+Mag+Ilm
Beard and Lofgren, 1991, JP	andesite	207	0.69	900	>NNO+1	72.31	0.59	15.3	2.93	3.76	0.87	0.06	0.96	3.05	0.18	4.79	0.34831	Pl+Cpx+Opx+Mag+Ilm
Beard and Lofgren, 1991, JP	andesite	200	0.69	950	>NNO+1	71.01	0.64	15.63	3.81	3.63	0.47	0.06	1.02	3.5	0.27	3.76	0.181701	Pl+Cpx+Opx+Mag+Ilm
Beard and Lofgren, 1991, JP	andesite	220	0.69	1000	>NNO+1	65.84	0.88	15.14	6.95	5.31	1.7	0.13	0.8	2.79	0.49	6.33	0.305694	Pl+Cpx+Opx+Mag+Ilm
Beard and Lofgren, 1991, JP	andesite	231	0.69	800	>NNO+1	71.36	0.21	18.23	1.37	4.87	0.18	0.07	0.39	3	0.08	12.45	0.191263	Pl+Amp+Mag+Ilm
Beard and Lofgren, 1991, JP	andesite	211	0.69	850	>NNO+1	69.22	0.21	19.79	1.12	6.1	0.04	0.03	0.3	3.05	0.2	10.61	0.0604027	Pl+Cpx+Amp+Mag+Ilm
Beard and Lofgren, 1991, JP	andesite	203	0.69	900	>NNO+1	65.39	0.57	21.01	1.82	7.17	0.22	0.1	0.28	3.02	0.41	10.63	0.1787	Cpx+Amp+Mag+Ilm
Beard and Lofgren, 1991, JP	andesite	196	0.69	950	>NNO+1	64.25	1.07	21.15	2.07	7.47	0.21	0.11	0.28	3.03	0.38	10.13	0.154412	Cpx+Amp+Mag+Ilm
Wood and Turner, 2009, EPSL	high-Mg Andesites	0724	0.6	1225	n.a.	55	0.68	16.4	6.47	9.56	7.2	n.d.	1.49	3.17		0	0.66701	Opx+Cpx
Wood and Turner, 2009, EPSL	high-Mg Andesites	0726	0.6	1225	n.a.	54.1	0.67	16.8	6.84	9.8	7.43	n.d.	1.42	3.14		0	0.661621	Ol+Opx+Cpx
Wood and Turner, 2009, EPSL	high-Mg Andesites	0731	0.6	1260	n.a.	54	0.7	14.4	6.7	9.41	9.75	0.02	1.28	2.66		−0.5	0.723711	Ol+Opx
Wood and Turner, 2009, EPSL	high-Mg Andesites	0743	0.6	1310	n.a.	55.2	0.57	13.1	6.8	8.77	11.9	0.02	1.17	2.4		0.5	0.759036	Ol+Opx

## Sheet: high pressure
Data source	Starting material (peridotite/basalt/andesite)	Run No.	P (GPa)	T (°C)	fO2	SiO2	TiO2	Al2O3	FeOT	CaO	MgO	MnO	K2O	Na2O	P2O5	H2O	Mg#	Products
Basaltic starting materials
Green and Ringwood, 1968, CMP	high-alumina olivine tholeiite		1.8	1340	n.a.	50.3	1.8	17.8	9.3	10.9	6.9	0.18	0.2	3			0.571823	Cpx
Green and Ringwood, 1968, CMP	high-alumina olivine tholeiite		1.8	1320	n.a.	50.4	1.9	18.5	9.7	10.2	6.1	0.2	0.2	3.2			0.530948	Cpx
Green and Ringwood, 1968, CMP	high-alumina olivine tholeiite		1.8	1300	n.a.	50.8	2	19	10.4	9.3	5	0.23	0.26	3.4			0.463918	Cpx
Green and Ringwood, 1968, CMP	high-alumina olivine tholeiite		1.8	1260	n.a.	50.4	1.9	18.6	10	10.1	5.8	0.2	0.23	3.3			0.510763	Cpx+Grt
Green and Ringwood, 1968, CMP	high-alumina olivine tholeiite		1.8	1230	n.a.	52.9	1.8	16.7	9	9.9	5.6	0.2	0.3	4			0.528302	Cpx+Grt+Pl
Green and Ringwood, 1968, CMP	high-alumina quartz tholeiite		1.8	1330	n.a.	53.8	1.5	17.7	8.5	9	5.9	0.2	0.7	2.9			0.555439	Cpx
Green and Ringwood, 1968, CMP	high-alumina quartz tholeiite		1.8	1300	n.a.	58.1	1.8	17.8	9.8	4	2.1	0.5	1.6	3.7			0.278351	Cpx+Pl+Grt
Green and Ringwood, 1968, CMP	high-alumina quartz tholeiite		1	960	n.a.	59.7	0.4	20.2	6.2	6.7	2.1	0.3	0.9	3.4			0.378758	Cpx+Amp+Opx+Ilm
Green and Ringwood, 1968, CMP	high-alumina quartz tholeiite		1	920	n.a.	64.5	0.1	19.9	4.3	3.9	2	0.4	1	3.6			0.455696	Cpx+Amp+Pl+Opx+Ilm
Rapp, 1991, PR	olivine theoliite		1.6	1000	WM	77.31	0.03	13.62	0.9	1.28	0.09	0.02	3.08	3.66			0.152542	Pl+Amp+Cpx+Opx+Grt+Qz
Rapp, 1991, PR	olivine theoliite		1.6	1000	WM	77.24	0.13	12.46	0.59	2.07	0.13	0.03	1.79	4.17			0.283981	Pl+Amp+Cpx+Grt+Ilm
Rapp, 1991, PR	olivine theoliite		1.6	1000	WM	72.77	0.65	14.5	2.81	1.73	0.47	0.04	1.88	5.15			0.2314	Pl+Amp+Cpx+Opx+Grt+Qz
Rapp, 1991, PR	olivine theoliite		1.6	1030	WM	65.44	0.25	17.57	6.43	4.39	0.6	n.a.	0.67	4.65			0.143808	Pl+Amp+Cpx+Grt
Rapp, 1991, PR	olivine theoliite		1.6	1025	WM	67.2	0.99	16.32	4.05	4.81	0.95	0.13	0.61	4.88			0.296875	Cpx+Grt
Rapp, 1991, PR	olivine theoliite		1.6	1050	WM	61.6	1.25	17.57	6.18	6.26	1.48	0.11	0.47	4.86			0.301221	Cpx+Grt
Wolf and Wyllie, 1994, CMP	amphibolite (Mg#=0.70)		1	850	NNO+0.5~1	64.79	0.43	19.07	4.51	7.95	1.51	0.18	0.29	1.25			0.376038	Pl+Hbl+Cpx+Ca-Hbl+Al-Hbl+Opx+Grt
Wolf and Wyllie, 1994, CMP	amphibolite		1	875	NNO+0.5~1	65.09	0.3	19.27	3.69	7.91	1.99	n.a	0.38	1.36			0.492574	Pl+Hbl+Cpx+Ca-Hbl+Al-Hbl+OPx+Grt
Wolf and Wyllie, 1994, CMP	amphibolite		1	900	NNO+0.5~1	63.97	0.35	19.21	4.64	8.54	2.06	0.12	0.32	0.9			0.444178	Pl+Hbl+Cpx+Grt
Wolf and Wyllie, 1994, CMP	amphibolite		1	900	NNO+0.5~1	63.79	0.31	20.33	4.56	8.27	1.7	0	0.24	0.84			0.401575	Pl+Hbl+Cpx+Ca-Hbl+Al-Hbl+Grt
Wolf and Wyllie, 1994, CMP	amphibolite		1	900	NNO+0.5~1	66.34	0.33	18.95	3.99	7.5	1.36	0.05	0.4	1.13			0.380242	Pl+Hbl+Cpx+Ca-Hbl+Al-Hbl+OPx+Grt
Wolf and Wyllie, 1994, CMP	amphibolite		1	925	NNO+0.5~1	62.47	0.42	20.93	4.93	8.53	1.33	n.a.	0.28	1.13			0.326871	Pl+Hbl+Cpx+Ca-Hbl+Al-Hbl+OPx+Grt
Wolf and Wyllie, 1994, CMP	amphibolite		1	925	NNO+0.5~1	63.51	0.32	19.79	4.41	8.28	1.97	0.18	0.36	1.32			0.445701	Pl+Hbl+Cpx+Ca-Hbl+Al-Hbl+OPx+Grt
Wolf and Wyllie, 1994, CMP	amphibolite		1	925	NNO+0.5~1	61.72	0.33	21.06	4.59	7.88	2.47	n.a.	0.37	1.72			0.492032	Pl+Hbl+Cpx+Ca-Hbl+Al-Hbl+OPx+Grt
Wolf and Wyllie, 1994, CMP	amphibolite		1	925	NNO+0.5~1	63.64	0.4	20.33	3.27	7.93	2.11	0.14	0.31	2			0.537351	Pl+Hbl+Cpx+Al-Hbl+Grt
Wolf and Wyllie, 1994, CMP	amphibolite		1	950	NNO+0.5~1	60.92	0.39	20.97	4.76	8.18	2.46	n.a.	0.33	2.03			0.481933	Pl+Hbl+Cpx+Ca-Hbl+Al-Hbl+OPx+Grt
Wolf and Wyllie, 1994, CMP	amphibolite		1	950	NNO+0.5~1	62.76	0.38	20.56	3.62	7.5	2.68	0	0.36	2.2			0.571293	Pl+Hbl+Cpx+Ca-Hbl+Al-Hbl+Grt
Wolf and Wyllie, 1994, CMP	amphibolite		1	975	NNO+0.5~1	57.73	0.46	21.78	6.25	7.62	2.86	0	0.44	2.69			0.451658	Pl+Hbl+Cpx+Ca-Hbl+Grt
Wolf and Wyllie, 1994, CMP	amphibolite		1	975	NNO+0.5~1	57.54	0.47	20.93	5.99	9.24	3.48	n.a.	0.28	2.07			0.51118	Pl+Cpx+Ca-Hbl+Grt
Wolf and Wyllie, 1994, CMP	amphibolite		1	990	NNO+0.5~1	58.26	0.48	22.39	6.19	9.21	1.55	0.15	0.31	1.48			0.31069	Pl+Cpx+Al-Hbl+OPx+Grt
Wolf and Wyllie, 1994, CMP	amphibolite		1	1000	NNO+0.5~1	51.77	0.51	20.95	7.09	11.50	6.36	0.23	0.17	1.4			0.617542	Pl+Cpx+Opx
Andesitic starting materials
Alonso-Perez, 2008, CMP	andesite	RP30	1.2	1000	FMQ~NNO	53	0.69	15.5	6.2	6.68	2.35	0.26	1.23	2.33		7.5	0.405561	n.a.
Alonso-Perez, 2008, CMP	andesite	RP31	1.2	950	FMQ~NNO	55.3	0.68	15.4	5.91	6.04	1.6	0.22	1.45	2.88		9.1	0.327645	Grt+Amp+Ilm
Alonso-Perez, 2008, CMP	andesite	RP43	1.2	900	FMQ~NNO	61.6	0.5	16.4	3.26	4.87	0.82	0.06	1.9	3.08		8.7	0.311655	Grt+Amp+Ilm+Pl
Alonso-Perez, 2008, CMP	andesite	RP39	1.2	850	FMQ~NNO	60.3	0.3	16.5	2.31	5.02	0.54	0.06	1.67	2.88		11	0.296161	Grt+Amp+Pl
Alonso-Perez, 2008, CMP	andesite	RP37	1.2	1000	FMQ~NNO	53	0.83	16.8	7.8	6.57	2.38	0.26	1.43	2.95		5.4	0.354518	Grt
Alonso-Perez, 2008, CMP	andesite	RP90	1.2	950	FMQ~NNO	56.7	0.75	16.5	4.01	5.52	1.2	0.11	1.6	2.62		9	0.350081	Grt+Cpx+Amp
Alonso-Perez, 2008, CMP	andesite	RP89	1.2	900	FMQ~NNO	54.8	0.57	16.4	3.23	5.55	0.77	0.14	1.43	2.2		11	0.30026	Grt+Amp
Alonso-Perez, 2008, CMP	andesite	RP62	1.2	1000	FMQ~NNO	55.4	0.87	16.6	6.91	6.67	1.93	0.17	1.52	2.58		5.2	0.334553	Grt+Cpx
Alonso-Perez, 2008, CMP	andesite	RP26	1.2	950	FMQ~NNO	61	0.75	15.6	4.29	5.07	1.03	0.09	1.85	2.9		6.5	0.301758	Grt+Cpx
Alonso-Perez, 2008, CMP	andesite	RP62A	1.2	900	FMQ~NNO	62.8	0.45	14.7	2.84	4.12	0.9	0.05	2.32	2.46		7.7	0.363229	Grt+Cpx+Pl+Opx+Ilm
Alonso-Perez, 2008, CMP	andesite	RP88	1.2	850	FMQ~NNO	65.8	0.23	13.7	1.94	3.3	0.26	0.09	1.98	1.01		9.6	0.194352	Grt+Amp+Pl+Ilm
Green and Ringwood, 1968, CMP	basaltic andesite		1.8	1280	n.a.	57.1	1.4	17.1	8.26934	7.8	3.4	0.1	1.1	3.2			0.425315	Cpx
Green and Ringwood, 1968, CMP	basaltic andesite		1.8	1250	n.a.	58.8	1.7	15.9	8.72906	6.4	2.6	0.2	1.5	3.2			0.349018	Cpx+Pl+Grt
Green and Ringwood, 1968, CMP	andesite		1.8	1260	n.a.	62.8	1.3	16.4	6.65992	5.3	2.4	0.1	2.6	2.6			0.393445	Pl+Grt
